# Supplementary material for: The potential of retinoic acid receptors as prognostic biomarkers and therapeutic targets in gastric cancer
Source: Front Oncol. 2024 Sep 11;14:1453934. doi: 10.3389/fonc.2024.1453934 (PMC11422079; doi:10.3389/fonc.2024.1453934)
Supplement: Supplementary Table 1 — Overview of the treatments for each patient. [file Table1.xlsx]

## Sheet: Patients characteristics
Sequential number	Gender	Primary Site	PRIMARY TUMOR SURGERY	HER-2	Lauren’s type	Stage at Diagnosis	Neoadjuvant Treatment	Type of Neoadjuvant Treatment	Adjuvant Treatment	Type of Adjuvant Treatment	Metastases at diagnosis	First Line Treatment	Type of First Line Treatment	Second Line Treatment	Type of Second Line Treatment	Third Line Treatment	Type of ThirdLine Treatment
1	M	CARDIAS	YES	Negative	Intestinal	III	no	NOT APPLICABLE	yes	capecitabine/oxaliplatin-> RT/capecitabine	no	yes	paclitaxel/ramucirumab	no	NOT APPLICABLE	no	NOT APPLICABLE
2	F	CARDIAS	YES	untested	intestinal	IIA	no	NOT APPLICABLE	yes	capecitabine	no	no	NOT APPLICABLE	no	NOT APPLICABLE	no	NOT APPLICABLE
3	M	CARDIAS	YES	untested	diffuse	III	yes	capecitabine/epirubicin/oxaliplatin/RT	no	NOT APPLICABLE	no	no	NOT APPLICABLE	no	NOT APPLICABLE	no	NOT APPLICABLE
4	M	UNKNOWN	no	positive	diffuse	IV	no	NOT APPLICABLE	no	NOT APPLICABLE	yes	yes	docetaxel/trastuzumab/oxaliplatin/capecitabine	yes	capecitabine/irinotecan	no	NOT APPLICABLE
5	F	CORPUS	YES	Negative	diffuse	IV	yes	capecitabine/epirubicin/oxaliplatin	no	NOT APPLICABLE	yes	yes	paclitaxel/ramucirumab	yes	capecitabine/irinotecan	yes	nivolumab
6	M	FUNDUS	YES	untested	diffuse	III	yes	capecitabine/epirubicin/oxaliplatin/RT	no	NOT APPLICABLE	no	no	NOT APPLICABLE	no	NOT APPLICABLE	no	NOT APPLICABLE
7	M	CARDIAS	YES	untested	diffuse	II	yes	docetaxel/oxaliplatin/fluorouracil	no	NOT APPLICABLE	no	no	NOT APPLICABLE	no	NOT APPLICABLE	no	NOT APPLICABLE
8	F	CORPUS	YES	Negative	UNKNOWN	IV	yes	capecitabine/epirubicin/oxaliplatin	no	NOT APPLICABLE	no	yes	capecitabine/irinotecan	yes	docetaxel/oxaliplatin/capecitabine	no	NOT APPLICABLE
9	M	CARDIAS	UNKNOWN	untested	UNKNOWN	II	yes	capecitabine/epirubicin/oxaliplatin	no	NOT APPLICABLE	no	no	NOT APPLICABLE	no	NOT APPLICABLE	no	NOT APPLICABLE
10	M	CORPUS	YES	untested	diffuse	III	no	NOT APPLICABLE	yes	capecitabine/oxaliplatin/docetaxel	no	no	NOT APPLICABLE	no	NOT APPLICABLE	no	NOT APPLICABLE
11	M	CORPUS	YES	untested	diffuse	III	yes	capecitabine/epirubicin/oxaliplatin/RT	no	NOT APPLICABLE	no	no	NOT APPLICABLE	no	NOT APPLICABLE	no	NOT APPLICABLE
12	F	ANTRUM	no	Negative	diffuse	IV	no	NOT APPLICABLE	no	NOT APPLICABLE	yes	yes	docetaxel/oxaliplatin/capecitabine	no	NOT APPLICABLE	no	NOT APPLICABLE
13	F	CORPUS	YES	Negative	UNKNOWN	IV	no	NOT APPLICABLE	no	NOT APPLICABLE	yes	yes	oxaliplatin/fluorouracil	yes	fluoracil/irinotecan	no	NOT APPLICABLE
14	F	CORPUS	YES	Negative	diffuse	III	no	NOT APPLICABLE	yes	fluoruracile/oxaliplatin	no	no	NOT APPLICABLE	UNKNOWN	NOT APPLICABLE	UNKNOWN	NOT APPLICABLE
15	F	UNKNOWN	YES	Negative	diffuse	III	no	NOT APPLICABLE	yes	fluoruracile/oxaliplatin	no	no	NOT APPLICABLE	UNKNOWN	NOT APPLICABLE	UNKNOWN	NOT APPLICABLE
16	M	FUNDUS	no	Negative	UNKNOWN	IV	no	NOT APPLICABLE	no	NOT APPLICABLE	yes	yes	docetaxel/oxaliplatin/capecitabine	no	NOT APPLICABLE	UNKNOWN	NOT APPLICABLE
17	F	UNKNOWN	no	Negative	diffuse	IV	no	NOT APPLICABLE	no	NOT APPLICABLE	yes	yes	fluorouracil/oxaliplatin	yes	ramucirumab	UNKNOWN	NOT APPLICABLE
18	F	CORPUS	YES	Negative	diffuse	IIIB	no	NOT APPLICABLE	no	NOT APPLICABLE	no	yes	capecitabine	UNKNOWN	NOT APPLICABLE	UNKNOWN	NOT APPLICABLE
19	M	CARDIAS	UNKNOWN	Negative	UNKNOWN	UNKNOWN	no	NOT APPLICABLE	no	NOT APPLICABLE	no	UNKNOWN	NOT APPLICABLE	UNKNOWN	NOT APPLICABLE	UNKNOWN	NOT APPLICABLE
20	F	CORPUS	YES	untested	diffuse	UNKNOWN	no	NOT APPLICABLE	yes	epirubicin/oxaliplatin/capecitabine	no	UNKNOWN	NOT APPLICABLE	UNKNOWN	NOT APPLICABLE	UNKNOWN	NOT APPLICABLE
21	M	CARDIAS	YES	Negative	diffuse	UNKNOWN	yes	epirubicin/oxaliplatin/5-FU	no	NOT APPLICABLE	no	yes	docetaxel/capecitabine/oxaliplatin	no	NOT APPLICABLE	no	NOT APPLICABLE
22	M	CORPUS	YES	untested	intestinal	IIB	yes	capecitabine/epirubicin/oxaliplatin	no	NOT APPLICABLE	no	no	NOT APPLICABLE	no	NOT APPLICABLE	no	NOT APPLICABLE
23	M	CARDIAS	YES	Negative	diffuse	IIIB	yes	docetaxel/capecitabine/oxaliplatin	yes	docetaxel/capecitabine/oxaliplatin	no	yes	docetaxel/capecitabine/oxaliplatin	yes	capecitabine/irinotecan	no	NOT APPLICABLE
24	F	CORPUS	YES	Negative	diffuse	IIIA	no	NOT APPLICABLE	yes	capecitabine/oxaliplatin	no	no	NOT APPLICABLE	no	NOT APPLICABLE	no	NOT APPLICABLE
25	M	CARDIAS	no	positive	UNKNOWN	IV	no	NOT APPLICABLE	no	NOT APPLICABLE	yes	yes	docetaxel/capecitabine/oxaliplatin	yes	paclitaxel/ramucirumab	no	NOT APPLICABLE
26	M	CARDIAS	YES	untested	UNKNOWN	IIA	yes	capecitabine/epirubicin/oxaliplatin	no	NOT APPLICABLE	no	no	NOT APPLICABLE	no	NOT APPLICABLE	no	NOT APPLICABLE
27	F	CORPUS	YES	Negative	diffuse	IIIC	no	NOT APPLICABLE	no	NOT APPLICABLE	no	yes	capecitabine	no	NOT APPLICABLE	no	NOT APPLICABLE
28	M	CARDIAS	no	Negative	diffuse	IV	no	NOT APPLICABLE	no	NOT APPLICABLE	yes	yes	carboplatin/paclitaxel	yes	Folfiri	no	NOT APPLICABLE
29	M	ANTRUM	YES	untested	diffuse	III	no	NOT APPLICABLE	no	NOT APPLICABLE	no	UNKNOWN	NOT APPLICABLE	UNKNOWN	NOT APPLICABLE	UNKNOWN	NOT APPLICABLE
30	F	CORPUS	no	Negative	diffuse	IV	no	NOT APPLICABLE	no	NOT APPLICABLE	yes	yes	Folfox	yes	docetaxel/oxaliplatin/capecitabine	yes	Capiri
31	M	CARDIAS	no	positive	UNKNOWN	IV	no	NOT APPLICABLE	no	NOT APPLICABLE	yes	yes	docetaxel/capecitabine/oxaliplatin	no	NOT APPLICABLE	no	NOT APPLICABLE
32	M	CORPUS	YES	Negative	UNKNOWN	IV	no	NOT APPLICABLE	no	NOT APPLICABLE	yes	yes	Folfox	yes	paclitaxel/ramucirumab	yes	Folfox
33	M	CARDIAS	no	untested	UNKNOWN	IV	no	NOT APPLICABLE	no	NOT APPLICABLE	yes	yes	docetaxel/capecitabine/oxaliplatin	yes	capecitabine/irinotecan	yes	paclitaxel/ramucirumab
34	F	ANTRUM	no	Negative	diffuse	IV	no	NOT APPLICABLE	no	NOT APPLICABLE	yes	yes	docetaxel/capecitabine/oxaliplatin	no	NOT APPLICABLE	no	NOT APPLICABLE
35	M	ANTRUM	YES	untested	diffuse	IIIA	no	NOT APPLICABLE	yes	capecitabine/oxaliplatin	no	no	NOT APPLICABLE	no	NOT APPLICABLE	no	NOT APPLICABLE
36	F	CORPUS	no	untested	diffuse	IV	no	NOT APPLICABLE	no	NOT APPLICABLE	yes	yes	docetaxel/capecitabine/oxaliplatin	no	NOT APPLICABLE	no	NOT APPLICABLE
37	F	ANTRUM	no	untested	UNKNOWN	IV	no	NOT APPLICABLE	no	NOT APPLICABLE	yes	yes	Folfox	no	NOT APPLICABLE	no	NOT APPLICABLE
38	M	CARDIAS	no	positive	UNKNOWN	IIB	no	NOT APPLICABLE	no	NOT APPLICABLE	no	yes	docetaxel/capecitabine/oxaliplatin	yes	paclitaxel/ramucirumab	yes	capecitabine/trastuzumab
39	M	CARDIAS	YES	Negative	UNKNOWN	IIB	yes	capecitabine/epirubicin/oxaliplatin	no	NOT APPLICABLE	no	yes	paclitaxel/ramucirumab	no	NOT APPLICABLE	no	NOT APPLICABLE
40	F	ANTRUM	YES	untested	diffuse	IIIB	no	NOT APPLICABLE	yes	capecitabine	no	yes	paclitaxel	no	NOT APPLICABLE	no	NOT APPLICABLE
41	M	CORPUS	no	positive	UNKNOWN	IV	no	NOT APPLICABLE	no	NOT APPLICABLE	yes	yes	docetaxel/capecitabine/oxaliplatin/trastuzumab	no	NOT APPLICABLE	no	NOT APPLICABLE
42	M	CARDIAS	no	positive	UNKNOWN	IV	no	NOT APPLICABLE	no	NOT APPLICABLE	yes	yes	docetaxel/capecitabine/oxaliplatin/trastuzumab	yes	capecitabine/irinotecan	no	NOT APPLICABLE
43	M	CORPUS	YES	untested	intestinal	IIA	no	NOT APPLICABLE	yes	capecitabine	no	UNKNOWN	NOT APPLICABLE	UNKNOWN	NOT APPLICABLE	UNKNOWN	NOT APPLICABLE
44	M	ANTRUM	YES	Negative	UNKNOWN	IIIA	no	NOT APPLICABLE	no	NOT APPLICABLE	no	yes	capecitabine	no	NOT APPLICABLE	no	NOT APPLICABLE
45	M	CARDIAS	YES	Negative	UNKNOWN	IIA	yes	capecitabine/epirubicin/oxaliplatin	no	NOT APPLICABLE	no	yes	docetaxel/capecitabine/oxaliplatin	yes	ramucirumab/paclitaxel	no	NOT APPLICABLE
46	M	CORPUS	YES	untested	diffuse	IIIB	yes	capecitabine/epirubicin/oxaliplatin	no	NOT APPLICABLE	no	no	NOT APPLICABLE	no	NOT APPLICABLE	no	NOT APPLICABLE
47	M	FUNDUS	YES	untested	diffuse	IIA	yes	capecitabine/epirubicin/oxaliplatin	no	NOT APPLICABLE	no	no	NOT APPLICABLE	no	NOT APPLICABLE	no	NOT APPLICABLE
48	M	ANTRUM	no	untested	diffuse	IIIA	yes	capecitabine/epirubicin/oxaliplatin	no	NOT APPLICABLE	no	no	NOT APPLICABLE	no	NOT APPLICABLE	no	NOT APPLICABLE
49	F	FUNDUS	YES	untested	diffuse	IIIB	yes	capecitabine/epirubicin/oxaliplatin	no	NOT APPLICABLE	no	no	NOT APPLICABLE	no	NOT APPLICABLE	no	NOT APPLICABLE
50	F	ANTRUM	YES	untested	diffuse	IIIB	no	NOT APPLICABLE	yes	capecitabine/oxaliplatin	no	no	NOT APPLICABLE	no	NOT APPLICABLE	no	NOT APPLICABLE
51	M	ANTRUM	UNKNOWN	untested	diffuse	IIIC	no	NOT APPLICABLE	yes	capecitabine/oxaliplatin	no	no	NOT APPLICABLE	no	NOT APPLICABLE	no	NOT APPLICABLE
52	M	CARDIAS	UNKNOWN	positive	UNKNOWN	IIIC	yes	capecitabine/epirubicin/oxaliplatin	no	NOT APPLICABLE	yes	yes	docetaxel/oxaliplatin/capecitabine/trastuzumab	yes	capecitabine/irinotecan	no	NOT APPLICABLE
53	M	UNKNOWN	UNKNOWN	positive	UNKNOWN	UNKNOWN	no	NOT APPLICABLE	no	NOT APPLICABLE	no	no	NOT APPLICABLE	no	NOT APPLICABLE	no	NOT APPLICABLE
54	M	FUNDUS	UNKNOWN	positive	UNKNOWN	UNKNOWN	no	NOT APPLICABLE	no	NOT APPLICABLE	no	no	NOT APPLICABLE	no	NOT APPLICABLE	no	NOT APPLICABLE
55	F	UNKNOWN	UNKNOWN	positive	UNKNOWN	UNKNOWN	no	NOT APPLICABLE	no	NOT APPLICABLE	no	no	NOT APPLICABLE	no	NOT APPLICABLE	no	NOT APPLICABLE
